# Supplementary material for: Pinecone-Inspired Humidity-Responsive Paper Actuators with Bilayer Structure
Source: Polymers (Basel). 2024 May 15;16(10):1402. doi: 10.3390/polym16101402 (PMC11125993; doi:10.3390/polym16101402)
Supplement: Supplementary file 1 [file polymers-16-01402-s001.zip]

Archive with 1 entries (1 files):
- polymers-2911572-supplementary.pdf
